# Supplementary material for: Gut resistome profiling reveals high diversity and fluctuations in pancreatic cancer cohorts
Source: Front Cell Infect Microbiol. 2024 Feb 7;14:1354234. doi: 10.3389/fcimb.2024.1354234 (PMC10879602; doi:10.3389/fcimb.2024.1354234)
Supplement: Supplementary file 5 [file Table_1.xlsx]

## Sheet: Sheet1
Table S1 Basic information of NCBI avaibable raw data
PMID	Cohorts	Types	Accession No.
34249452	Case-cohort-1	mouth	SRR12730848
34249452	Case-cohort-1	mouth	SRR12730849
34249452	Case-cohort-1	mouth	SRR12730850
34249452	Case-cohort-1	mouth	SRR12730853
34249452	Case-cohort-1	mouth	SRR12730855
34249452	Case-cohort-1	mouth	SRR12730856
34249452	Case-cohort-1	mouth	SRR12730857
34249452	Case-cohort-1	mouth	SRR12730858
34249452	Case-cohort-1	stool	SRR12730861
34249452	Case-cohort-1	stool	SRR12730862
34249452	Case-cohort-1	stool	SRR12730864
34249452	Case-cohort-1	stool	SRR12730865
34249452	Case-cohort-1	stool	SRR12730866
34249452	Case-cohort-1	stool	SRR12730867
34249452	Case-cohort-1	stool	SRR12730869
34249452	Case-cohort-1	stool	SRR12730870
34249452	Case-cohort-1	stool	SRR12730871
34249452	Case-cohort-1	stool	SRR12730872
34249452	Case-cohort-1	stool	SRR12730875
34249452	Case-cohort-1	stool	SRR12730876
34249452	Case-cohort-1	stool	SRR12730878
34249452	Case-cohort-1	stool	SRR12730879
34249452	Case-cohort-1	stool	SRR12730884
34249452	Case-cohort-1	stool	SRR12730886
34249452	Case-cohort-1	stool	SRR12730887
35398347	Case-cohort-2	mouth	SRR19117478
35398347	Case-cohort-2	mouth	SRR19117479
35398347	Case-cohort-2	mouth	SRR19117481
35398347	Case-cohort-2	mouth	SRR19117482
35398347	Case-cohort-2	mouth	SRR19117483
35398347	Case-cohort-2	mouth	SRR19117484
35398347	Case-cohort-2	mouth	SRR19117485
35398347	Case-cohort-2	mouth	SRR19117620
35398347	Case-cohort-2	mouth	SRR19117621
35398347	Case-cohort-2	mouth	SRR19117623
35398347	Case-cohort-2	mouth	SRR19117624
35398347	Case-cohort-2	mouth	SRR19117625
35398347	Case-cohort-2	mouth	SRR19117626
35398347	Case-cohort-2	mouth	SRR19117627
35398347	Case-cohort-2	mouth	SRR19117628
35398347	Case-cohort-2	mouth	SRR19117629
35398347	Case-cohort-2	mouth	SRR19117630
35398347	Case-cohort-2	mouth	SRR19117631
35398347	Case-cohort-2	mouth	SRR19117632
35398347	Case-cohort-2	mouth	SRR19117634
35398347	Case-cohort-2	mouth	SRR19117635
35398347	Case-cohort-2	mouth	SRR19117636
35398347	Case-cohort-2	mouth	SRR19117637
35398347	Case-cohort-2	mouth	SRR19117638
35398347	Case-cohort-2	mouth	SRR19117640
35398347	Case-cohort-2	mouth	SRR19117641
35398347	Case-cohort-2	mouth	SRR19117642
35398347	Case-cohort-2	mouth	SRR19117643
35398347	Case-cohort-2	mouth	SRR19117645
35398347	Case-cohort-2	mouth	SRR19117646
35398347	Case-cohort-2	mouth	SRR19117647
35398347	Case-cohort-2	mouth	SRR19117648
35398347	Case-cohort-2	mouth	SRR19117649
35398347	Case-cohort-2	mouth	SRR19117650
35398347	Case-cohort-2	mouth	SRR19117651
35398347	Case-cohort-2	mouth	SRR19117652
35398347	Case-cohort-2	mouth	SRR19117653
35398347	Case-cohort-2	mouth	SRR19117654
35398347	Case-cohort-2	mouth	SRR19117656
35398347	Case-cohort-2	mouth	SRR19117657
35398347	Case-cohort-2	mouth	SRR19117658
35398347	Case-cohort-2	mouth	SRR19117659
35398347	Case-cohort-2	mouth	SRR19117661
35398347	Case-cohort-2	mouth	SRR19117662
35398347	Case-cohort-2	mouth	SRR19117663
35398347	Case-cohort-2	stool	SRR18960395
35398347	Case-cohort-2	stool	SRR18960396
35398347	Case-cohort-2	stool	SRR18960398
35398347	Case-cohort-2	stool	SRR18960399
35398347	Case-cohort-2	stool	SRR18960400
35398347	Case-cohort-2	stool	SRR18960401
35398347	Case-cohort-2	stool	SRR18960402
35398347	Case-cohort-2	stool	SRR18960549
35398347	Case-cohort-2	stool	SRR18960550
35398347	Case-cohort-2	stool	SRR18960551
35398347	Case-cohort-2	stool	SRR18960552
35398347	Case-cohort-2	stool	SRR18960553
35398347	Case-cohort-2	stool	SRR18960554
35398347	Case-cohort-2	stool	SRR18960555
35398347	Case-cohort-2	stool	SRR18960557
35398347	Case-cohort-2	stool	SRR18960558
35398347	Case-cohort-2	stool	SRR18960559
35398347	Case-cohort-2	stool	SRR18960560
35398347	Case-cohort-2	stool	SRR18960561
35398347	Case-cohort-2	stool	SRR18960562
35398347	Case-cohort-2	stool	SRR18960563
35398347	Case-cohort-2	stool	SRR18960564
35398347	Case-cohort-2	stool	SRR18960565
35398347	Case-cohort-2	stool	SRR18960566
35398347	Case-cohort-2	stool	SRR18960568
35398347	Case-cohort-2	stool	SRR18960569
35398347	Case-cohort-2	stool	SRR18960570
35398347	Case-cohort-2	stool	SRR18960571
35398347	Case-cohort-2	stool	SRR18960572
35398347	Case-cohort-2	stool	SRR18960573
35398347	Case-cohort-2	stool	SRR18960574
35398347	Case-cohort-2	stool	SRR18960575
35398347	Case-cohort-2	stool	SRR18960576
35398347	Case-cohort-2	stool	SRR18960577
35398347	Case-cohort-2	stool	SRR18960579
35398347	Case-cohort-2	stool	SRR18960580
35398347	Case-cohort-2	stool	SRR18960581
35398347	Case-cohort-2	stool	SRR18960582
35398347	Case-cohort-2	stool	SRR18960583
35398347	Case-cohort-2	stool	SRR18960584
35398347	Case-cohort-2	stool	SRR18960585
35398347	Case-cohort-2	stool	SRR18960586
35398347	Control-cohort	mouth	SRR19117446
35398347	Control-cohort	mouth	SRR19117447
35398347	Control-cohort	mouth	SRR19117448
35398347	Control-cohort	mouth	SRR19117449
35398347	Control-cohort	mouth	SRR19117450
35398347	Control-cohort	mouth	SRR19117451
35398347	Control-cohort	mouth	SRR19117452
35398347	Control-cohort	mouth	SRR19117453
35398347	Control-cohort	mouth	SRR19117454
35398347	Control-cohort	mouth	SRR19117455
35398347	Control-cohort	mouth	SRR19117456
35398347	Control-cohort	mouth	SRR19117457
35398347	Control-cohort	mouth	SRR19117458
35398347	Control-cohort	mouth	SRR19117459
35398347	Control-cohort	mouth	SRR19117460
35398347	Control-cohort	mouth	SRR19117461
35398347	Control-cohort	mouth	SRR19117462
35398347	Control-cohort	mouth	SRR19117463
35398347	Control-cohort	mouth	SRR19117464
35398347	Control-cohort	mouth	SRR19117465
35398347	Control-cohort	mouth	SRR19117466
35398347	Control-cohort	mouth	SRR19117467
35398347	Control-cohort	mouth	SRR19117468
35398347	Control-cohort	mouth	SRR19117469
35398347	Control-cohort	mouth	SRR19117470
35398347	Control-cohort	mouth	SRR19117472
35398347	Control-cohort	mouth	SRR19117473
35398347	Control-cohort	mouth	SRR19117474
35398347	Control-cohort	mouth	SRR19117475
35398347	Control-cohort	mouth	SRR19117476
35398347	Control-cohort	mouth	SRR19117477
35398347	Control-cohort	mouth	SRR19117480
35398347	Control-cohort	mouth	SRR19117488
35398347	Control-cohort	mouth	SRR19117489
35398347	Control-cohort	mouth	SRR19117490
35398347	Control-cohort	mouth	SRR19117491
35398347	Control-cohort	mouth	SRR19117492
35398347	Control-cohort	mouth	SRR19117493
35398347	Control-cohort	mouth	SRR19117494
35398347	Control-cohort	mouth	SRR19117495
35398347	Control-cohort	mouth	SRR19117496
35398347	Control-cohort	mouth	SRR19117497
35398347	Control-cohort	mouth	SRR19117498
35398347	Control-cohort	mouth	SRR19117499
35398347	Control-cohort	mouth	SRR19117500
35398347	Control-cohort	mouth	SRR19117501
35398347	Control-cohort	mouth	SRR19117502
35398347	Control-cohort	stool	SRR18960373
35398347	Control-cohort	stool	SRR18960374
35398347	Control-cohort	stool	SRR18960375
35398347	Control-cohort	stool	SRR18960376
35398347	Control-cohort	stool	SRR18960378
35398347	Control-cohort	stool	SRR18960379
35398347	Control-cohort	stool	SRR18960381
35398347	Control-cohort	stool	SRR18960382
35398347	Control-cohort	stool	SRR18960383
35398347	Control-cohort	stool	SRR18960384
35398347	Control-cohort	stool	SRR18960385
35398347	Control-cohort	stool	SRR18960386
35398347	Control-cohort	stool	SRR18960387
35398347	Control-cohort	stool	SRR18960388
35398347	Control-cohort	stool	SRR18960389
35398347	Control-cohort	stool	SRR18960390
35398347	Control-cohort	stool	SRR18960391
35398347	Control-cohort	stool	SRR18960392
35398347	Control-cohort	stool	SRR18960393
35398347	Control-cohort	stool	SRR18960394
35398347	Control-cohort	stool	SRR18960397
35398347	Control-cohort	stool	SRR18960403
35398347	Control-cohort	stool	SRR18960404
35398347	Control-cohort	stool	SRR18960405
35398347	Control-cohort	stool	SRR18960407
35398347	Control-cohort	stool	SRR18960408
35398347	Control-cohort	stool	SRR18960410
35398347	Control-cohort	stool	SRR18960411
35398347	Control-cohort	stool	SRR18960414
35398347	Control-cohort	stool	SRR18960415
35398347	Control-cohort	stool	SRR18960416
35398347	Control-cohort	stool	SRR18960417
35398347	Control-cohort	stool	SRR18960418
35398347	Control-cohort	stool	SRR18960419
35398347	Control-cohort	stool	SRR18960420
35398347	Control-cohort	stool	SRR18960421
35398347	Control-cohort	stool	SRR18960422
35398347	Control-cohort	stool	SRR18960423
35398347	Control-cohort	stool	SRR18960424
35398347	Control-cohort	stool	SRR18960425
35398347	Control-cohort	stool	SRR18960426
35398347	Control-cohort	stool	SRR18960428
35398347	Control-cohort	stool	SRR18960429
