# Supplementary material for: Gut resistome profiling reveals high diversity and fluctuations in pancreatic cancer cohorts
Source: Front Cell Infect Microbiol. 2024 Feb 7;14:1354234. doi: 10.3389/fcimb.2024.1354234 (PMC10879602; doi:10.3389/fcimb.2024.1354234)
Supplement: Supplementary file 6 [file Table_2.xlsx]

## Sheet: Sheet1
Table S2 Differentially abundant species with drug-resistant genes of mouth samples
Drug-resistant genes	Differentially abundant species
CfxA2	Prevotella intermedia
CfxA2	Prevotella jejuni
CfxA2	Prevotella melaninogenica
ErmF	Prevotella intermedia
ErmF	Prevotella jejuni
ErmF	Prevotella melaninogenica
qacG	Prevotella melaninogenica
qacJ	Prevotella intermedia
qacJ	Prevotella jejuni
qacJ	Prevotella melaninogenica
qacJ	Prevotella nigrescens
tet(M)	Fusobacterium pseudoperiodonticum
tet(Q)	Prevotella intermedia
tet(Q)	Prevotella jejuni
tet(Q)	Prevotella melaninogenica
tet(Q)	Prevotella scopos
vanT gene in vanG cluster	Bacteroides heparinolyticus
vanT gene in vanG cluster	Fusobacterium pseudoperiodonticum
vanT gene in vanG cluster	Lactobacillus crispatus
vanT gene in vanG cluster	Lancefieldella parvula
vanT gene in vanG cluster	Prevotella intermedia
vanT gene in vanG cluster	Prevotella jejuni
vanT gene in vanG cluster	Prevotella melaninogenica
vanT gene in vanG cluster	Prevotella nigrescens
vanT gene in vanG cluster	Prevotella oris
vanT gene in vanG cluster	Veillonella parvula
vanW gene in vanI cluster	Veillonella parvula
