# Supplementary material for: Gut resistome profiling reveals high diversity and fluctuations in pancreatic cancer cohorts
Source: Front Cell Infect Microbiol. 2024 Feb 7;14:1354234. doi: 10.3389/fcimb.2024.1354234 (PMC10879602; doi:10.3389/fcimb.2024.1354234)
Supplement: Supplementary file 7 [file Table_3.xlsx]

## Sheet: Sheet1
Table S3 Differentially abundant species with drug-resistant genes of stool samples
Drug-resistant genes	Differentially abundant species
adeF	Enterobacter ludwigii
adeF	Klebsiella pneumoniae
adeF	Megamonas funiformis
vanG	Enterobacter ludwigii
vanG	Klebsiella oxytoca
vanG	Klebsiella pneumoniae
vanG	Klebsiella variicola
vanT gene in vanG cluster	Megamonas funiformis
vanT gene in vanG cluster	Streptococcus anginosus
vanT gene in vanG cluster	Streptococcus constellatus
vanT gene in vanG cluster	Veillonella parvula
vanW gene in vanI cluster	Schaalia odontolytica
vanW gene in vanI cluster	Veillonella parvula
vanY gene in vanB cluster	Streptococcus anginosus
vanY gene in vanG cluster	Ruminococcus bovis
vanY gene in vanG cluster	Streptococcus ilei
vanY gene in vanM cluster	Streptococcus anginosus
vanY gene in vanM cluster	Streptococcus constellatus
vanY gene in vanM cluster	Streptococcus oralis
